# Supplementary material for: Bioprinting Perfusion-Enabled Liver Equivalents for Advanced Organ-on-a-Chip Applications
Source: Genes (Basel). 2018 Mar 22;9(4):176. doi: 10.3390/genes9040176 (PMC5924518; doi:10.3390/genes9040176)
Supplement: Supplementary file 1 [file genes-09-00176-s001.zip]

Archive with 1 entries (1 files):
- genes-275057-supplementary.mp4
